# Supplementary material for: CD44 Is Associated with Poor Prognosis of ccRCC and Facilitates ccRCC Cell Migration and Invasion through HAS1/MMP9
Source: Biomedicines. 2023 Jul 24;11(7):2077. doi: 10.3390/biomedicines11072077 (PMC10377257; doi:10.3390/biomedicines11072077)
Supplement: Supplementary file 1 [file biomedicines-11-02077-s001.zip]

Archive with 1 entries (1 files):
- biomedicines-2461215-supplementary.pdf
